# Supplementary material for: Radical treatment of severe open fractures of extremities by orthoplastic surgery: a 10-year retrospective study
Source: J Orthop Surg Res. 2021 May 27;16:340. doi: 10.1186/s13018-021-02479-2 (PMC8157635; doi:10.1186/s13018-021-02479-2)
Supplement: Supplementary file 1 — Additional file 1. Supplementary data-Case [file 13018_2021_2479_MOESM1_ESM.zip]

Archive with 5 entries (5 files):
- The functional outcome of Case1-2year.wmv
- The functional outcome of Case1-3year.wmv
- The functional outcome of Case2-1year-1.wmv
- The functional outcome of Case2-1year-2.wmv
- The functional outcome of Case2-1year-3.wmv
